# Supplementary material for: Development of a Physiologically Based Pharmacokinetic Model for Nitrofurantoin in Rabbits, Rats, and Humans
Source: Pharmaceutics. 2023 Aug 25;15(9):2199. doi: 10.3390/pharmaceutics15092199 (PMC10535763; doi:10.3390/pharmaceutics15092199)
Supplement: Supplementary file 1 [file pharmaceutics-15-02199-s001.zip]

Archive with 1 entries (1 files):
- pharmaceutics-2496544-supplementary.pdf
